# Supplementary material for: Tungsten Carbide/Tungsten Oxide Catalysts for Efficient Electrocatalytic Hydrogen Evolution
Source: Molecules. 2024 Dec 29;30(1):84. doi: 10.3390/molecules30010084 (PMC11720837; doi:10.3390/molecules30010084)
Supplement: Supplementary file 1 [file molecules-30-00084-s001.zip]

Archive with 1 entries (1 files):
- molecules-3352329-supplementary.pdf
